# Supplementary material for: Thiazole Functionalization of Thiosemicarbazone for Cu(II) Complexation: Moving toward Highly Efficient Anticancer Drugs with Promising Oral Bioavailability
Source: Molecules. 2024 Aug 13;29(16):3832. doi: 10.3390/molecules29163832 (PMC11357102; doi:10.3390/molecules29163832)
Supplement: Supplementary file 1 [file molecules-29-03832-s001.zip]

Archive with 1 entries (1 files):
- molecules-3137863-supplementary.pdf
